# Supplementary material for: Gut Microbiome Development in Rock Pigeons: Effects of Food Restriction Early in Life
Source: Microorganisms. 2025 May 23;13(6):1191. doi: 10.3390/microorganisms13061191 (PMC12194888; doi:10.3390/microorganisms13061191)
Supplement: Supplementary file 1 [file microorganisms-13-01191-s001.zip]

Archive with 15 entries (15 files):
- Figure S1.pdf
- Figure S2.pdf
- Figure S3.pdf
- Figure S4.pdf
- Figure S5.pdf
- Figure S6.pdf
- Figure S7.pdf
- Figure S8.pdf
- Supplementary Materials and Methods - proofs.pdf
- Table S1.pdf
- Table S2.pdf
- Table S3.pdf
- Table S4.pdf
- Table S5.pdf
- Table S6.pdf
